# Supplementary material for: Roll eccentricity extraction and compensation based on MPSO-WTD and ITD
Source: PLoS One. 2022 Feb 25;17(2):e0259810. doi: 10.1371/journal.pone.0259810 (PMC8880895; doi:10.1371/journal.pone.0259810)
Supplement: S1 Data — (XLSX) [file pone.0259810.s001.xlsx]

## Sheet: Sheet1
Roll force/KN		strip thickness/mm
1348.16		0.52062
1355.1		0.52103
1341.91		0.52141
1346.18		0.52202
1345.73		0.52063
1358.62		0.51951
1351.28		0.51892
1354.44		0.52082
1358.12		0.51893
1354.29		0.51931
1362.09		0.51851
1347.4		0.52302
1350.9		0.51811
1356.64		0.52111
1349.7		0.52213
1346.43		0.51919
1354.34		0.51823
1340.99		0.5213
1356.96		0.52211
1355.69		0.52121
1363.94		0.52032
1340.76		0.5213
1354.06		0.51819
1346.35		0.52205
1354.1		0.52118
1358.1		0.52061
1350.52		0.51718
1351.98		0.52127
1356		0.5189
1355.02		0.51814
1353.3		0.5195
1349.65		0.51819
1352.5		0.51914
1356.75		0.52014
1355.38		0.5201
1364.13		0.51717
1345.77		0.52112
1345.34		0.52017
1356.75		0.52213
1346.36		0.52211
1356.71		0.51721
1352.42		0.51638
1341.97		0.52316
1349.95		0.52207
1360.63		0.52182
1351.37		0.5229
1353.58		0.52312
1357.92		0.5223
1348.9		0.52324
1345.76		0.51813
1363.85		0.5219
1346.29		0.51918
1360.9		0.52014
1351.77		0.52018
1351.77		0.5204
1355.72		0.5221
1344.55		0.51917
1356.91		0.5199
1346.84		0.51909
1354.07		0.51806
1358.72		0.5211
1345.65		0.52016
1345.44		0.52111
1363.91		0.51904
1361.4		0.51819
1352.97		0.51729
1347.34		0.51934
1344.89		0.51827
1351.21		0.51838
1350.19		0.51797
1348.37		0.51922
1353.55		0.52011
1359.09		0.51907
1351.01		0.5201
1349.74		0.5198
1348.01		0.51905
1348.91		0.5183
1347.11		0.51879
1342.93		0.5202
1346.86		0.52004
1358.95		0.52061
1349.39		0.52118
1344.03		0.52027
1346.4		0.51962
1351.26		0.5184
1360.47		0.51909
1363.7		0.52121
1351.03		0.5206
1351.85		0.51815
1346.13		0.51905
1351.6		0.52115
1356.86		0.52013
1358.67		0.51926
1344.81		0.52034
1346.93		0.52061
1343.6		0.51896
1346.26		0.51861
1350.03		0.51905
1351.59		0.51872
1356.42		0.5219
1345.13
1344.56
1362.16
1355.89
1348.75
1345.65
1357.69
1348.89
1352.14
1357.96
1352.16
1357.22
1354.72
1343.51
1349.83
1349.02
1354.54
1358.36
1356.71
1356.4
1356.86
1351.79
1350.42
1349.4
1347.42
1347.31
1354.7
1353.75
1352.22
1353.39
1350.29
1352.02
1354.78
1343.55
1348.76
1359.88
1350.33
1349.57
1356.88
1354.81
1357.33
1350.79
1356.97
1363.66
1361.33
1356.98
1353.16
1358.09
1346.61
1341.4
1360.95
1352.51
1348.36
1351.46
1352.73
1346.38
1347.67
1350.92
1364.1
1354.9
1352.74
1346.26
1354.44
1346.02
1357.35
1348.13
1350.25
1352.01
1343.95
1360.62
1358.81
1345.3
1348.55
1356
1351.61
1353.42
1351.66
1350.38
1362.65
1354.74
1359.67
1355.91
1363.85
1362.73
1354.11
1351.68
1362.26
1341.4
1340.52
1356.07
1357.59
1361.98
1351.04
1345.43
1359.88
1358.03
1349.88
1354.87
1356.74
1342.75
1353.82
1348.77
1360.36
1356.99
1350
1351.15
1361.24
1342.64
1352
1356.58
1348.48
1354.27
1356.79
1354.95
1354.44
1348.57
1357.81
1360.62
1363.74
1351.32
1357.66
1359.43
1363.07
1354.97
1359.32
1352.55
1348.97
1355.26
1350.44
1351.88
1350.77
1364.3
1358.62
1356.09
1349.82
1351.37
1353.11
1352.37
1349.43
1349.21
1352.96
1357.51
1357.16
1352.85
1348.42
1351.2
1346
1344.59
1361.48
1356.88
1359.68
1351.19
1361.23
1357.1
1354.08
1358.12
1346.92
1351.04
1354.93
1357.71
1340.34
1348.5
1354.19
1353.59
1358.09
1356.18
1352.68
1355.23
1352.58
1357.85
1357.35
1354.24
1353.4
1357.23
1357.81
1356.82
1356.38
1361.63
1358.88
1362.67
1344.4
1353.68
1362.18
1342.42
1341.97
1346.35
1361.64
1355.6
1354.02
1349.38
1352.25
1354.5
1354.41
1352.13
1351.35
1352.16
1361.2
1359.99
1349.01
1360.23
1362.49
1353.53
1346.04
1352.74
1360.92
1355.35
1348.34
1347.64
1346.09
1355.34
1359.04
1354.93
1350.7
1354.85
1353.46
1350.29
1349.26
1362.15
1352.18
1354.64
1349.83
1341.83
1362.64
1358.07
1355.1
1354.35
1359.12
1363.23
1357.01
1355.85
1361.77
1350.86
1351.22
1361.27
1347.66
1359.24
1347.8
1346.2
1355.57
1341.39
1349.06
1351.98
1345.98
1348.76
1359.61
1345.72
1354.38
1361
1357.74
1358.23
1359.18
1352.2
1354.2
1359.04
1358.26
1351.76
1355.77
1342.59
1349.76
1349.49
1364.21
1354.57
1342.69
1350.88
1355.56
1355.12
1352.22
1356.03
1353.04
1351.82
1356.68
1358.92
1357.33
1362.59
1342.57
1351.01
1359.58
1344.54
1359.06
1357.12
1358.83
1361.03
1356.08
1350.26
1345.26
1349.25
1360.31
1363.72
1357.02
1358.38
1357.16
1355.87
1346.66
1354.55
1344.6
1353.28
1347.87
1363.79
1359.55
1353.79
1348.46
1350.55
1355.26
1363.84
1364.14
1359.41
1351.52
1359.58
1353.83
1353.96
1355.96
1353.14
1354.44
1353.23
1350.11
1350.18
1354.39
1357.59
1350.2
1346.5
1351.83
1355.46
1356.5
1348.9
1359.43
1348.6
1348.51
1359.79
1355.57
1362.38
1363.62
1363.92
1361.74
1357.12
1350.52
1352.91
1357.3
1362.21
1348.07
1357.68
1359.02
1340.37
1348.84
1341.35
1353.03
1353.7
1357.54
1351.95
1362.89
1350.42
1344.53
1355.74
1354.4
1355.37
1357.72
1362.89
1359.59
1342.02
1347.92
1360.62
1363.69
1356.36
1358
1356.73
1363.29
1360.24
1350.59
1362.45
1358.31
1343.71
1355.25
1349.67
1350.48
1352.21
1362.82
1355.46
1348.19
1349.5
1343.19
1357.7
1360.73
1353.92
1355.63
1359.05
1354.19
1355.46
1346.35
1354.36
1351.88
1345.73
1355.02
1358.01
1353.97
1355.16
1352.02
1350.27
1362.6
1360.19
1362.36
1351.12
1351.01
1355.85
1360.85
1360.95
1342.28
1352.78
1354.07
1357.34
1361.54
1348.36
1344.47
1358.14
1361.52
1363.59
1357.9
1349.98
1357.86
1354.64
1352.38
1347.98
1360.93
1363.06
1356.76
1347.1
1351.46
1355.64
1360.64
1357.48
1354.59
1357.22
1347.59
1357.54
1355.52
1351.17
1352.49
1347.94
1356.14
1364.65
1361.81
1355.34
1358.2
1349.52
1341.3
1354.04
1357.27
1361.37
1350.99
1344.95
1354
1352.24
1361.78
1350.84
1350
1353.77
1343.54
1363.17
1358.71
1356.84
1357.19
1352.26
1354.8
1352.82
1349.62
1357.06
1340.06
1359.74
1359.25
1362.35
1350.16
1348.36
1351.46
1352.73
1346.38
1347.67
1350.92
1364.1
1354.9
1352.74
1346.26
1354.44
1346.02
1357.35
1348.13
1350.25
1352.01
1343.95
1360.62
1358.81
1345.3
1348.55
1356
1351.61
1353.42
1351.66
1350.38
1362.65
1354.74
1359.67
1355.91
1363.85
1362.73
1354.11
1351.68
1362.26
1341.4
1340.52
1356.07
1357.59
1361.98
1351.04
1345.43
1359.88
1358.03
1349.88
1354.87
1356.74
1342.75
1353.82
1348.77
1360.36
1356.99
1350
1351.15
1361.24
1342.64
1352
1356.58
1348.48
1354.27
1356.79
1354.95
1354.44
1348.57
1357.81
1360.62
1363.74
1351.32
1357.66
1359.43
1363.07
1354.97
1359.32
1352.55
1348.97
1355.26
1350.44
1351.88
1350.77
1364.3
1358.62
1356.09
1349.82
1351.37
1353.11
1352.37
1349.43
1349.21
1352.96
1357.51
1357.16
1352.85
1348.42
1351.2
1346
1344.59
1361.48
1356.88
1359.68
1351.19
1361.23
1357.1
1354.08
1358.12
1346.92
1351.04
1354.93
1357.71
1340.34
1348.5
1354.19
1353.59
1358.09
1356.18
1352.68
1355.23
1352.58
1357.85
1357.35
1354.24
1353.4
1357.23
1357.81
1356.82
1356.38
1361.63
1358.88
1362.67
1344.4
1353.68
1362.18
1342.42
1341.97
1346.35
1361.64
1355.6
1354.02
1349.38
1352.25
1354.5
1354.41
1352.13
1351.35
1352.16
1361.2
1359.99
1348.36
1351.46
1352.73
1346.38
1347.67
1350.92
1364.1
1354.9
1352.74
1346.26
1354.44
1346.02
1357.35
1348.13
1350.25
1352.01
1343.95
1360.62
1358.81
1345.3
1348.55
1356
1351.61
1353.42
1351.66
1350.38
1362.65
1354.74
1359.67
1355.91
1363.85
1362.73
1354.11
1351.68
1362.26
1341.4
1340.52
1356.07
1357.59
1361.98
1351.04
1345.43
1359.88
1358.03
1349.88
1354.87
1356.74
1342.75
1353.82
1348.77
1360.36
1356.99
1350
1351.15
1361.24
1342.64
1352
1356.58
1348.48
1354.27
1356.79
1354.95
1354.44
1348.57
1357.81
1360.62
1363.74
1351.32
1357.66
1359.43
1363.07
1354.97
1359.32
1352.55
1348.97
1355.26
1350.44
1351.88
1350.77
1364.3
1358.62
1356.09
1349.82
1351.37
1353.11
1352.37
1349.43
1349.21
1352.96
1357.51
1357.16
1352.85
1348.42
1351.2
1346
1344.59
1361.48
1356.88
1359.68
1351.19
1361.23
1357.1
1354.08
1358.12
1346.92
1351.04
1354.93
1357.71
1340.34
1348.5
1354.19
1353.59
1358.09
1356.18
1352.68
1355.23
1352.58
1357.85
1357.35
1354.24
1353.4
1357.23
1357.81
1356.82
1356.38
1361.63
1358.88
1362.67
1344.4
1353.68
1362.18
1342.42
1341.97
1346.35
1361.64
1355.6
1354.02
1349.38
1352.25
1354.5
1354.41
1352.13
1351.35
1352.16
1361.2
1359.99
1348.16
1355.1
1341.91
1346.18
1345.73
1358.62
1351.28
1354.44
1358.12
1354.29
1362.09
1347.4
1350.9
1356.64
1349.7
1346.43
1354.34
1340.99
1356.96
1355.69
1363.94
1340.76
1354.06
1346.35
1354.1
1358.1
1350.52
1351.98
1356
1355.02
1353.3
1349.65
1352.5
1356.75
1355.38
1364.13
1345.77
1345.34
1356.75
1346.36
1356.71
1352.42
1341.97
1349.95
1360.63
1351.37
1353.58
1357.92
1348.9
1345.76
1363.85
1346.29
1360.9
1351.77
1351.77
1355.72
1344.55
1356.91
1346.84
1354.07
1358.72
1345.65
1345.44
1363.91
1361.4
1352.97
1347.34
1344.89
1351.21
1350.19
1348.37
1353.55
1359.09
1351.01
1349.74
1348.01
1348.91
1347.11
1342.93
1346.86
1358.95
1349.39
1344.03
1346.4
1351.26
1360.47
1363.7
1351.03
1351.85
1346.13
1351.6
1356.86
1358.67
1344.81
1346.93
1343.6
1346.26
1350.03
1351.59
1356.42
1345.13
1344.56
1362.16
1355.89
1348.75
1345.65
1357.69
1348.89
1352.14
1357.96
1352.16
1357.22
1354.72
1343.51
1349.83
1349.02
1354.54
1358.36
1356.71
1356.4
1356.86
1351.79
1350.42
1349.4
1347.42
1347.31
1354.7
1353.75
1352.22
1353.39
1350.29
1352.02
1354.78
1343.55
1348.76
1359.88
1350.33
1349.57
1356.88
